# Supplementary material for: Morphology of the Spleen in Oreochromis niloticus: Splenic Subregions and the Blood-Spleen Barrier
Source: Animals (Basel). 2021 Oct 11;11(10):2934. doi: 10.3390/ani11102934 (PMC8532917; doi:10.3390/ani11102934)
Supplement: Supplementary file 1 [file animals-11-02934-s001.zip]

Archive with 2 entries (2 files):
- Figure S1.pdf
- Table S1.xls
