# Supplementary material for: Morphology of the Spleen in Oreochromis niloticus: Splenic Subregions and the Blood-Spleen Barrier
Source: Animals (Basel). 2021 Oct 11;11(10):2934. doi: 10.3390/ani11102934 (PMC8532917; doi:10.3390/ani11102934)
Supplement: Supplementary file 1 [file animals-11-02934-s001.zip › Table S1.xls]

## Sheet: Trypan blue
	Area and IOD of Trypan blue								For Figure
								Trypan blue	0					4					8					24					72
	hour post injection	Area(μm2)	IOD	a standard area(μm2)	normalized area	normalized IOD		Area	0	0	0	0	0	0.00217825	0.00185879	0.00123866	0.000541743	0.00163097	0.00676258	0.00484698	0.00804716	0.00711054	0.00648923	0.00148093	0.0016179	0.00160682	0.00141878	0.000994613	0.00050948	0.000524522	0.000890896	0.000748781	0.000752541
	0	0	0	275800	0	0		IOD	0	0	0	0	0	0.000195348	0.000161679	0.000122692	4.61358e-05	0.000130058	0.000834322	0.000510821	0.000825532	0.000859994	0.000805261	0.00017153	0.000185393	0.000158133	0.00016054	0.000154428	5.98071e-05	6.94802e-05	9.0748e-05	4.92694e-05	6.08196e-05
	0	0	0	275800	0	0
	0	0	0	275800	0	0
	0	0	0	275800	0	0
	0	0	0	275800	0	0
	4	600.762	53.877	275800	0.00217825	0.000195348
	4	512.654	44.5912	275800	0.00185879	0.000161679
	4	341.624	33.8384	275800	0.00123866	0.000122692
	4	149.413	12.7242	275800	0.000541743	4.61358e-05
	4	449.821	35.8699	275800	0.00163097	0.000130058
	8	1865.12	230.106	275800	0.00676258	0.000834322
	8	1336.8	140.884	275800	0.00484698	0.000510821
	8	2219.41	227.682	275800	0.00804716	0.000825532
	8	1961.09	237.186	275800	0.00711054	0.000859994
	8	1789.73	222.091	275800	0.00648923	0.000805261
	24	408.442	47.3079	275800	0.00148093	0.00017153
	24	446.218	51.1313	275800	0.0016179	0.000185393
	24	443.161	43.6131	275800	0.00160682	0.000158133
	24	391.301	44.2768	275800	0.00141878	0.00016054
	24	274.314	42.5912	275800	0.000994613	0.000154428
	72	140.514	16.4948	275800	0.00050948	5.98071e-05
	72	144.663	19.1626	275800	0.000524522	6.94802e-05
	72	245.709	25.0283	275800	0.000890896	9.0748e-05
	72	206.514	13.5885	275800	0.000748781	4.92694e-05
	72	207.551	16.7741	275800	0.000752541	6.08196e-05
	Resume
	trypan blue	0				4				8				24				72
		N	mean	SD	One-way ANOVA	N	mean	SD	One-way ANOVA	N	mean	SD	One-way ANOVA	N	mean	SD	One-way ANOVA	N	mean	SD	One-way ANOVA
	Area	5	0	0	/	5	0.00148968	0.000564257	0.0034	5	0.0066513	0.00104437	<0.0001	5	0.00142381	0.000227448	0.0051	5	0.000685244	0.000146686	0.2554
	IOD	5	0	0	/	5	0.000131183	4.97063e-05	0.0256	5	0.000767186	0.000129381	<0.0001	5	0.000166005	1.12452e-05	0.0044	5	6.60249e-05	1.3926e-05	0.3963

## Sheet:  ACP
	Area and IOD of ACP								For Figure
								ACP	0					4					8					24					72
	hour post injection	Area(μm2)	IOD	a standard area(μm2)	normalized area	normalized IOD		Area	0.00145417	0.00226747	0.00133515	0.00200197	0.00150681	0.0220979	0.0164147	0.0241815	0.0284517	0.0247781	0.393873	0.331084	0.166033	0.266605	0.255949	0.0667065	0.067532	0.0535266	0.0378283	0.0573986	0.124544	0.0992552	0.0609081	0.085069	0.0579822
	0	401.061	55.561	275800	0.00145417	0.000201454		IOD	0.000201454	0.000304736	0.000175162	0.000251877	0.000184316	0.00297375	0.00219475	0.00320333	0.00357742	0.00300901	0.0584657	0.0473869	0.0232912	0.037157	0.034009	0.00912894	0.00916849	0.0071426	0.00491239	0.0074046	0.0162561	0.0128678	0.00752966	0.0102435	0.00676033
	0	625.368	84.0463	275800	0.00226747	0.000304736
	0	368.235	48.3096	275800	0.00133515	0.000175162
	0	552.142	69.4677	275800	0.00200197	0.000251877
	0	415.579	50.8342	275800	0.00150681	0.000184316
	4	6094.6	820.16	275800	0.0220979	0.00297375
	4	4527.19	605.313	275800	0.0164147	0.00219475
	4	6669.26	883.479	275800	0.0241815	0.00320333
	4	7846.98	986.652	275800	0.0284517	0.00357742
	4	6833.81	829.884	275800	0.0247781	0.00300901
	8	108630	16124.8	275800	0.393873	0.0584657
	8	91313	13069.3	275800	0.331084	0.0473869
	8	45791.8	6423.71	275800	0.166033	0.0232912
	8	73529.6	10247.9	275800	0.266605	0.037157
	8	70590.6	9379.68	275800	0.255949	0.034009
	24	18397.7	2517.76	275800	0.0667065	0.00912894
	24	18625.3	2528.67	275800	0.067532	0.00916849
	24	14762.6	1969.93	275800	0.0535266	0.0071426
	24	10433	1354.84	275800	0.0378283	0.00491239
	24	15830.5	2042.19	275800	0.0573986	0.0074046
	72	34349.2	4483.42	275800	0.124544	0.0162561
	72	27374.6	3548.93	275800	0.0992552	0.0128678
	72	16798.5	2076.68	275800	0.0609081	0.00752966
	72	23462	2825.17	275800	0.085069	0.0102435
	72	15991.5	1864.5	275800	0.0579822	0.00676033
	Resume
	Acp	0				4				8				24				72
		N	mean	SD	One-way ANOVA	N	mean	SD	One-way ANOVA	N	mean	SD	One-way ANOVA	N	mean	SD	One-way ANOVA	N	mean	SD	One-way ANOVA
	Area	5	0.00171311	0.000358667	/	5	0.0231848	0.00395696	0.8185	5	0.282709	0.0765329	<0.0001	5	0.0565984	0.0108084	0.1373	5	0.0855517	0.0248024	0.0135
	IOD	5	0.000223509	4.85028e-05	/	5	0.00299165	0.00045246	0.8929	5	0.0400619	0.011989	<0.0001	5	0.00755141	0.00156567	0.2314	5	0.0107315	0.0035027	0.0514

## Sheet: Correlation analysis
	Pearson		Trypan blue-Area	ACP-Area	Trypan blue-IOD	ACP-IOD
	Trypan blue-Area	r	1	0.952744	0.99839	0.960601
		p	0	0.012244	7.75314e-05	0.00933204
	ACP-Area	r	0.952744	1	0.95922	0.999387
		p	0.012244	0	0.00982487	1.822e-05
	Trypan blue-IOD	r	0.99839	0.95922	1	0.967179
		p	7.75314e-05	0.00982487	0	0.00710246
	ACP-IOD	r	0.960601	0.999387	0.967179	1
		p	0.00933204	1.822e-05	0.00710246	0

## Sheet: Fibrous skeleton
	Aera	Reticular fibers	Reticular fibers in ellipsoids	Reticular fibers in other areas	Collagen fibers
	1	48309.5	21412.1	26897.4	39477.9
	2	51701.9	24301.6	27400.3	38146.4
	3	43837.4	17218.2	26619.2	23263.4
	4	39707.7	14284.6	25423.2	21341.6
	5	35825.7	15068.6	20757.1	28520.1
	6	31549.7	15728.3	15821.5	22511.6
	Mean	41822	18002.2	23819.8	28876.8
	SD	6948.7	3640.57	4204.2	7385.15
